# Supplementary material for: True Prevalence of Unforeseen N2 Disease in NSCLC: A Systematic Review + Meta-Analysis
Source: Cancers (Basel). 2023 Jul 3;15(13):3475. doi: 10.3390/cancers15133475 (PMC10340342; doi:10.3390/cancers15133475)
Supplement: Supplementary file 1 [file cancers-15-03475-s001.zip]

Archive with 1 entries (1 files):
- cancers-2402097-File S1.pdf
